# Supplementary material for: Protective Effect of Uridine on Structural and Functional Rearrangements in Heart Mitochondria after a High-Dose Isoprenaline Exposure Modelling Stress-Induced Cardiomyopathy in Rats
Source: Int J Mol Sci. 2023 Dec 9;24(24):17300. doi: 10.3390/ijms242417300 (PMC10744270; doi:10.3390/ijms242417300)
Supplement: Supplementary file 1 [file ijms-24-17300-s001.zip]

Archive with 1 entries (1 files):
- ijms-2760851-supplementary.pdf
